# Supplementary material for: Comparative transcriptomic analyzes of human lung epithelial cells infected with wild-type SARS-CoV-2 and its variant with a 12-bp missing in the E gene
Source: Front Microbiol. 2023 Jan 9;13:1079764. doi: 10.3389/fmicb.2022.1079764 (PMC9868179; doi:10.3389/fmicb.2022.1079764)
Supplement: Supplementary file 1 [file Data_Sheet_1.CSV]

mRNA	lncRNA	correlation	cicr_mRNA_p.p
SELE	MSTRG.4056	0.9411239481143202	0.005097540564861447
SELE	MSTRG.46848	1	0
SELE	MSTRG.45169	0.9548637106322311	0.003009949192817718
SELE	MSTRG.13162	0.9354838709677419	0.006109227619079505
SELE	MSTRG.16578	-0.9240616554505462	0.008430994008949089
CXCL6	MSTRG.4056	1	0
CXCL6	MSTRG.46848	0.9411239481143202	0.005097540564861447
CXCL6	MSTRG.48838	0.9428571428571428	0.004804664723032204
CXCL6	MSTRG.36288	-0.9411239481143202	0.005097540564861447
CXCL6	MSTRG.16578	-0.9856107606091623	3.090856678498177e-4
ICAM1	MSTRG.46848	0.9411239481143202	0.005097540564861447
TNFAIP2	MSTRG.4056	0.9428571428571428	0.004804664723032204
TNFAIP2	MSTRG.48838	1	0
TNFAIP2	MSTRG.36288	-0.9411239481143202	0.005097540564861447
TNFAIP2	MSTRG.16578	-0.9856107606091623	3.090856678498177e-4
NFKBIA	MSTRG.45169	0.9276336570439175	0.00766584418747307
NFKBIA	MSTRG.8977	-0.9428571428571428	0.004804664723032204
NFKBIA	MSTRG.49504	-0.9411239481143202	0.005097540564861447
NFKBIA	MSTRG.9713	-0.9411239481143202	0.005097540564861447
NFKBIA	MSTRG.31050	0.9856107606091623	3.090856678498177e-4
NFKBIA	MSTRG.13162	0.9411239481143202	0.005097540564861447
CCL20	MSTRG.6881	-0.9411239481143202	0.005097540564861447
CCL20	MSTRG.24943	-0.9411239481143202	0.005097540564861447
CCL20	MSTRG.13162	0.9411239481143202	0.005097540564861447
CCL20	MSTRG.39844	-0.9276336570439175	0.00766584418747307
TRAF1	MSTRG.4056	0.9428571428571428	0.004804664723032204
TRAF1	MSTRG.6881	-0.9411239481143202	0.005097540564861447
TRAF1	MSTRG.46848	0.9411239481143202	0.005097540564861447
TRAF1	MSTRG.24943	-0.9411239481143202	0.005097540564861447
TRAF1	MSTRG.16578	-0.9276336570439175	0.00766584418747307
CXCL8	MSTRG.4056	0.9428571428571428	0.004804664723032204
CXCL8	MSTRG.48838	1	0
CXCL8	MSTRG.36288	-0.9411239481143202	0.005097540564861447
CXCL8	MSTRG.16578	-0.9856107606091623	3.090856678498177e-4
PTX3	MSTRG.6881	-0.9411239481143202	0.005097540564861447
PTX3	MSTRG.24943	-0.9411239481143202	0.005097540564861447
PTX3	MSTRG.48838	0.9428571428571428	0.004804664723032204
PTX3	MSTRG.16578	-0.9276336570439175	0.00766584418747307
CXCL2	MSTRG.44577	-0.9411239481143202	0.005097540564861447
CXCL2	MSTRG.45169	0.9276336570439175	0.00766584418747307
CXCL2	MSTRG.47508	-0.9411239481143202	0.005097540564861447
CXCL2	MSTRG.48838	0.9428571428571428	0.004804664723032204
CXCL2	MSTRG.16578	-0.9276336570439175	0.00766584418747307
CXCL1	MSTRG.6881	-0.9411239481143202	0.005097540564861447
CXCL1	MSTRG.24943	-0.9411239481143202	0.005097540564861447
CXCL1	MSTRG.48838	0.9428571428571428	0.004804664723032204
CXCL1	MSTRG.16578	-0.9276336570439175	0.00766584418747307
SOD2	MSTRG.6881	-0.9411239481143202	0.005097540564861447
SOD2	MSTRG.24943	-0.9411239481143202	0.005097540564861447
SOD2	MSTRG.13162	0.9411239481143202	0.005097540564861447
SOD2	MSTRG.39844	-0.9276336570439175	0.00766584418747307
NKRF	MSTRG.27935	-0.9411239481143202	0.005097540564861447
NKRF	MSTRG.42818	-0.9411239481143202	0.005097540564861447
NKRF	MSTRG.23669	-0.9411239481143202	0.005097540564861447
NKRF	MSTRG.36288	0.9411239481143202	0.005097540564861447
NKRF	MSTRG.3544	0.9428571428571428	0.004804664723032204
MAP3K8	MSTRG.27935	0.9411239481143202	0.005097540564861447
MAP3K8	MSTRG.42818	0.9411239481143202	0.005097540564861447
MAP3K8	MSTRG.23669	0.9411239481143202	0.005097540564861447
IRAK2	MSTRG.6881	-0.9411239481143202	0.005097540564861447
IRAK2	MSTRG.24943	-0.9411239481143202	0.005097540564861447
CSF2	MSTRG.8977	-0.9428571428571428	0.004804664723032204
CSF2	MSTRG.13162	0.9411239481143202	0.005097540564861447
CSF2	MSTRG.39844	-0.9856107606091623	3.090856678498177e-4
PI3	MSTRG.4056	0.9428571428571428	0.004804664723032204
PI3	MSTRG.46848	0.9411239481143202	0.005097540564861447
PI3	MSTRG.44577	-0.9411239481143202	0.005097540564861447
PI3	MSTRG.45169	0.9856107606091623	3.090856678498177e-4
PI3	MSTRG.47508	-0.9411239481143202	0.005097540564861447
PI3	MSTRG.31050	0.9276336570439175	0.00766584418747307
PI3	MSTRG.16578	-0.9276336570439175	0.00766584418747307
SACS	MSTRG.4056	1	0
SACS	MSTRG.46848	0.9411239481143202	0.005097540564861447
SACS	MSTRG.48838	0.9428571428571428	0.004804664723032204
SACS	MSTRG.36288	-0.9411239481143202	0.005097540564861447
SACS	MSTRG.16578	-0.9856107606091623	3.090856678498177e-4
IL1A	MSTRG.4056	1	0
IL1A	MSTRG.46848	0.9411239481143202	0.005097540564861447
IL1A	MSTRG.48838	0.9428571428571428	0.004804664723032204
IL1A	MSTRG.36288	-0.9411239481143202	0.005097540564861447
IL1A	MSTRG.16578	-0.9856107606091623	3.090856678498177e-4
C3	MSTRG.4056	0.9428571428571428	0.004804664723032204
C3	MSTRG.46848	0.9411239481143202	0.005097540564861447
C3	MSTRG.44577	-0.9411239481143202	0.005097540564861447
C3	MSTRG.45169	0.9856107606091623	3.090856678498177e-4
C3	MSTRG.47508	-0.9411239481143202	0.005097540564861447
C3	MSTRG.31050	0.9276336570439175	0.00766584418747307
C3	MSTRG.16578	-0.9276336570439175	0.00766584418747307
CX3CL1	MSTRG.46848	0.9411239481143202	0.005097540564861447
CX3CL1	MSTRG.45169	0.9856107606091623	3.090856678498177e-4
CX3CL1	MSTRG.49504	-0.9411239481143202	0.005097540564861447
CX3CL1	MSTRG.9713	-0.9411239481143202	0.005097540564861447
CX3CL1	MSTRG.31050	0.9276336570439175	0.00766584418747307
LIMD1	MSTRG.4056	-0.9428571428571428	0.004804664723032204
LIMD1	MSTRG.46848	-0.9411239481143202	0.005097540564861447
LIMD1	MSTRG.44577	0.9411239481143202	0.005097540564861447
LIMD1	MSTRG.45169	-0.9856107606091623	3.090856678498177e-4
LIMD1	MSTRG.47508	0.9411239481143202	0.005097540564861447
LIMD1	MSTRG.31050	-0.9276336570439175	0.00766584418747307
LIMD1	MSTRG.16578	0.9276336570439175	0.00766584418747307
NUAK2	MSTRG.4056	0.9428571428571428	0.004804664723032204
NUAK2	MSTRG.13162	0.9411239481143202	0.005097540564861447
NUAK2	MSTRG.36288	-0.9411239481143202	0.005097540564861447
NUAK2	MSTRG.3544	-0.9428571428571428	0.004804664723032204
ZC3H12A	MSTRG.8977	-0.9428571428571428	0.004804664723032204
ZC3H12A	MSTRG.13162	0.9411239481143202	0.005097540564861447
ZC3H12A	MSTRG.39844	-0.9856107606091623	3.090856678498177e-4
CXCL3	MSTRG.4056	0.9428571428571428	0.004804664723032204
CXCL3	MSTRG.46848	0.9411239481143202	0.005097540564861447
CXCL3	MSTRG.44577	-0.9411239481143202	0.005097540564861447
CXCL3	MSTRG.45169	0.9856107606091623	3.090856678498177e-4
CXCL3	MSTRG.47508	-0.9411239481143202	0.005097540564861447
CXCL3	MSTRG.31050	0.9276336570439175	0.00766584418747307
CXCL3	MSTRG.16578	-0.9276336570439175	0.00766584418747307
CD69	MSTRG.6881	-0.9411239481143202	0.005097540564861447
CD69	MSTRG.24943	-0.9411239481143202	0.005097540564861447
CD69	MSTRG.48838	0.9428571428571428	0.004804664723032204
CD69	MSTRG.16578	-0.9276336570439175	0.00766584418747307
MMP7	MSTRG.4056	1	0
MMP7	MSTRG.46848	0.9411239481143202	0.005097540564861447
MMP7	MSTRG.48838	0.9428571428571428	0.004804664723032204
MMP7	MSTRG.36288	-0.9411239481143202	0.005097540564861447
MMP7	MSTRG.16578	-0.9856107606091623	3.090856678498177e-4
SAA1	MSTRG.48838	0.9428571428571428	0.004804664723032204
SAA1	MSTRG.36288	-0.9411239481143202	0.005097540564861447
GBP4	MSTRG.4056	0.9428571428571428	0.004804664723032204
GBP4	MSTRG.48838	1	0
GBP4	MSTRG.36288	-0.9411239481143202	0.005097540564861447
GBP4	MSTRG.16578	-0.9856107606091623	3.090856678498177e-4
TSPAN3	MSTRG.4056	-0.9428571428571428	0.004804664723032204
TSPAN3	MSTRG.46848	-0.9411239481143202	0.005097540564861447
TSPAN3	MSTRG.44577	0.9411239481143202	0.005097540564861447
TSPAN3	MSTRG.45169	-0.9856107606091623	3.090856678498177e-4
TSPAN3	MSTRG.47508	0.9411239481143202	0.005097540564861447
TSPAN3	MSTRG.31050	-0.9276336570439175	0.00766584418747307
TSPAN3	MSTRG.16578	0.9276336570439175	0.00766584418747307
NFKBIE	MSTRG.4056	0.9428571428571428	0.004804664723032204
NFKBIE	MSTRG.46848	0.9411239481143202	0.005097540564861447
NFKBIE	MSTRG.44577	-0.9411239481143202	0.005097540564861447
NFKBIE	MSTRG.45169	0.9856107606091623	3.090856678498177e-4
NFKBIE	MSTRG.47508	-0.9411239481143202	0.005097540564861447
NFKBIE	MSTRG.31050	0.9276336570439175	0.00766584418747307
NFKBIE	MSTRG.16578	-0.9276336570439175	0.00766584418747307
OR2I1P	MSTRG.45169	0.9276336570439175	0.00766584418747307
OR2I1P	MSTRG.49504	-0.9411239481143202	0.005097540564861447
OR2I1P	MSTRG.9713	-0.9411239481143202	0.005097540564861447
CXCL10	MSTRG.44577	-0.9411239481143202	0.005097540564861447
CXCL10	MSTRG.45169	0.9276336570439175	0.00766584418747307
CXCL10	MSTRG.47508	-0.9411239481143202	0.005097540564861447
CXCL10	MSTRG.48838	0.9428571428571428	0.004804664723032204
CXCL10	MSTRG.16578	-0.9276336570439175	0.00766584418747307
IKZF3	MSTRG.46848	0.9411239481143202	0.005097540564861447
HLF	MSTRG.4056	-0.9428571428571428	0.004804664723032204
HLF	MSTRG.46848	-0.9411239481143202	0.005097540564861447
HLF	MSTRG.44577	0.9411239481143202	0.005097540564861447
HLF	MSTRG.45169	-0.9856107606091623	3.090856678498177e-4
HLF	MSTRG.47508	0.9411239481143202	0.005097540564861447
HLF	MSTRG.31050	-0.9276336570439175	0.00766584418747307
HLF	MSTRG.16578	0.9276336570439175	0.00766584418747307
PINX1;SOX7	MSTRG.27935	0.9411239481143202	0.005097540564861447
PINX1;SOX7	MSTRG.44577	-0.9411239481143202	0.005097540564861447
PINX1;SOX7	MSTRG.42818	0.9411239481143202	0.005097540564861447
PINX1;SOX7	MSTRG.47508	-0.9411239481143202	0.005097540564861447
PINX1;SOX7	MSTRG.23669	0.9411239481143202	0.005097540564861447
C1QTNF1	MSTRG.31489	0.9411239481143202	0.005097540564861447
C1QTNF1	MSTRG.44577	-0.9411239481143202	0.005097540564861447
C1QTNF1	MSTRG.40892	0.9411239481143202	0.005097540564861447
C1QTNF1	MSTRG.47508	-0.9411239481143202	0.005097540564861447
C1QTNF1	MSTRG.31050	0.9276336570439175	0.00766584418747307
C1QTNF1	MSTRG.3544	-0.9428571428571428	0.004804664723032204
IL32	MSTRG.46848	0.9411239481143202	0.005097540564861447
IL32	MSTRG.8977	-0.9428571428571428	0.004804664723032204
IDO1	MSTRG.4056	0.9428571428571428	0.004804664723032204
IDO1	MSTRG.46848	0.9411239481143202	0.005097540564861447
IDO1	MSTRG.44577	-0.9411239481143202	0.005097540564861447
IDO1	MSTRG.45169	0.9856107606091623	3.090856678498177e-4
IDO1	MSTRG.47508	-0.9411239481143202	0.005097540564861447
IDO1	MSTRG.31050	0.9276336570439175	0.00766584418747307
IDO1	MSTRG.16578	-0.9276336570439175	0.00766584418747307
VNN2	MSTRG.27935	0.9411239481143202	0.005097540564861447
VNN2	MSTRG.42818	0.9411239481143202	0.005097540564861447
VNN2	MSTRG.23669	0.9411239481143202	0.005097540564861447
ZNF212	MSTRG.6881	-0.9411239481143202	0.005097540564861447
ZNF212	MSTRG.31489	0.9411239481143202	0.005097540564861447
ZNF212	MSTRG.24943	-0.9411239481143202	0.005097540564861447
ZNF212	MSTRG.40892	0.9411239481143202	0.005097540564861447
ZNF212	MSTRG.39844	-0.9276336570439175	0.00766584418747307
ZNF212	MSTRG.3544	-0.9428571428571428	0.004804664723032204
ZC3H12C	MSTRG.31489	0.9411239481143202	0.005097540564861447
ZC3H12C	MSTRG.44577	-0.9411239481143202	0.005097540564861447
ZC3H12C	MSTRG.40892	0.9411239481143202	0.005097540564861447
ZC3H12C	MSTRG.47508	-0.9411239481143202	0.005097540564861447
ZC3H12C	MSTRG.31050	0.9276336570439175	0.00766584418747307
ZC3H12C	MSTRG.3544	-0.9428571428571428	0.004804664723032204
CXXC5	MSTRG.8977	-0.9428571428571428	0.004804664723032204
CXXC5	MSTRG.13162	0.9411239481143202	0.005097540564861447
CXXC5	MSTRG.39844	-0.9856107606091623	3.090856678498177e-4
C15orf48	MSTRG.44577	-0.9411239481143202	0.005097540564861447
C15orf48	MSTRG.45169	0.9276336570439175	0.00766584418747307
C15orf48	MSTRG.47508	-0.9411239481143202	0.005097540564861447
C15orf48	MSTRG.48838	0.9428571428571428	0.004804664723032204
C15orf48	MSTRG.16578	-0.9276336570439175	0.00766584418747307
SHISA5	MSTRG.31489	0.9411239481143202	0.005097540564861447
SHISA5	MSTRG.44577	-0.9411239481143202	0.005097540564861447
SHISA5	MSTRG.40892	0.9411239481143202	0.005097540564861447
SHISA5	MSTRG.47508	-0.9411239481143202	0.005097540564861447
SHISA5	MSTRG.31050	0.9276336570439175	0.00766584418747307
SHISA5	MSTRG.3544	-0.9428571428571428	0.004804664723032204
KRT6B	MSTRG.31489	0.9411239481143202	0.005097540564861447
KRT6B	MSTRG.40892	0.9411239481143202	0.005097540564861447
KRT6B	MSTRG.39844	-0.9856107606091623	3.090856678498177e-4
BMP2	MSTRG.27935	0.9411239481143202	0.005097540564861447
BMP2	MSTRG.42818	0.9411239481143202	0.005097540564861447
BMP2	MSTRG.23669	0.9411239481143202	0.005097540564861447
BNIP5	MSTRG.31489	0.9411239481143202	0.005097540564861447
BNIP5	MSTRG.44577	-0.9411239481143202	0.005097540564861447
BNIP5	MSTRG.40892	0.9411239481143202	0.005097540564861447
BNIP5	MSTRG.47508	-0.9411239481143202	0.005097540564861447
BNIP5	MSTRG.31050	0.9276336570439175	0.00766584418747307
BNIP5	MSTRG.3544	-0.9428571428571428	0.004804664723032204
ICOSLG	MSTRG.8977	-0.9428571428571428	0.004804664723032204
ICOSLG	MSTRG.13162	0.9411239481143202	0.005097540564861447
ICOSLG	MSTRG.39844	-0.9856107606091623	3.090856678498177e-4
CCL28	MSTRG.6881	-0.9411239481143202	0.005097540564861447
CCL28	MSTRG.24943	-0.9411239481143202	0.005097540564861447
CCL28	MSTRG.13162	0.9411239481143202	0.005097540564861447
CCL28	MSTRG.39844	-0.9276336570439175	0.00766584418747307
VNN1	MSTRG.4056	0.9428571428571428	0.004804664723032204
VNN1	MSTRG.46848	0.9411239481143202	0.005097540564861447
VNN1	MSTRG.44577	-0.9411239481143202	0.005097540564861447
VNN1	MSTRG.45169	0.9856107606091623	3.090856678498177e-4
VNN1	MSTRG.47508	-0.9411239481143202	0.005097540564861447
VNN1	MSTRG.31050	0.9276336570439175	0.00766584418747307
VNN1	MSTRG.16578	-0.9276336570439175	0.00766584418747307
RASSF5	MSTRG.46848	0.9411239481143202	0.005097540564861447
RASSF5	MSTRG.8977	-0.9428571428571428	0.004804664723032204
IL6	MSTRG.4056	0.9428571428571428	0.004804664723032204
IL6	MSTRG.46848	0.9411239481143202	0.005097540564861447
IL6	MSTRG.44577	-0.9411239481143202	0.005097540564861447
IL6	MSTRG.45169	0.9856107606091623	3.090856678498177e-4
IL6	MSTRG.47508	-0.9411239481143202	0.005097540564861447
IL6	MSTRG.31050	0.9276336570439175	0.00766584418747307
IL6	MSTRG.16578	-0.9276336570439175	0.00766584418747307
DRAM1	MSTRG.46848	0.9411239481143202	0.005097540564861447
CCND1	MSTRG.46848	-0.9411239481143202	0.005097540564861447
CCND1	MSTRG.8977	0.9428571428571428	0.004804664723032204
C11orf24	MSTRG.4056	0.9428571428571428	0.004804664723032204
C11orf24	MSTRG.6881	-0.9411239481143202	0.005097540564861447
C11orf24	MSTRG.46848	0.9411239481143202	0.005097540564861447
C11orf24	MSTRG.24943	-0.9411239481143202	0.005097540564861447
C11orf24	MSTRG.16578	-0.9276336570439175	0.00766584418747307
NPR1	MSTRG.46848	0.9411239481143202	0.005097540564861447
NPR1	MSTRG.8977	-0.9428571428571428	0.004804664723032204
PPP4R4	MSTRG.46848	0.9411239481143202	0.005097540564861447
PPP4R4	MSTRG.45169	0.9856107606091623	3.090856678498177e-4
PPP4R4	MSTRG.49504	-0.9411239481143202	0.005097540564861447
PPP4R4	MSTRG.9713	-0.9411239481143202	0.005097540564861447
PPP4R4	MSTRG.31050	0.9276336570439175	0.00766584418747307
RRAD	MSTRG.44577	-0.9411239481143202	0.005097540564861447
RRAD	MSTRG.45169	0.9276336570439175	0.00766584418747307
RRAD	MSTRG.47508	-0.9411239481143202	0.005097540564861447
RRAD	MSTRG.48838	0.9428571428571428	0.004804664723032204
RRAD	MSTRG.16578	-0.9276336570439175	0.00766584418747307
SH3TC1	MSTRG.31489	0.9411239481143202	0.005097540564861447
SH3TC1	MSTRG.40892	0.9411239481143202	0.005097540564861447
SH3TC1	MSTRG.39844	-0.9856107606091623	3.090856678498177e-4
SGK1	MSTRG.46848	0.9411239481143202	0.005097540564861447
SGK1	MSTRG.8977	-0.9428571428571428	0.004804664723032204
C17orf80	MSTRG.31489	0.9411239481143202	0.005097540564861447
C17orf80	MSTRG.40892	0.9411239481143202	0.005097540564861447
C17orf80	MSTRG.36288	-0.9411239481143202	0.005097540564861447
C17orf80	MSTRG.3544	-1	0
ZNF529	MSTRG.31489	0.9411239481143202	0.005097540564861447
ZNF529	MSTRG.40892	0.9411239481143202	0.005097540564861447
ZNF529	MSTRG.49504	-0.9411239481143202	0.005097540564861447
ZNF529	MSTRG.9713	-0.9411239481143202	0.005097540564861447
ZNF529	MSTRG.31050	0.9276336570439175	0.00766584418747307
ITGAM	MSTRG.31489	0.9411239481143202	0.005097540564861447
ITGAM	MSTRG.8977	-0.9428571428571428	0.004804664723032204
ITGAM	MSTRG.40892	0.9411239481143202	0.005097540564861447
ITGAM	MSTRG.39844	-0.9276336570439175	0.00766584418747307
LTB	MSTRG.4056	1	0
LTB	MSTRG.46848	0.9411239481143202	0.005097540564861447
LTB	MSTRG.48838	0.9428571428571428	0.004804664723032204
LTB	MSTRG.36288	-0.9411239481143202	0.005097540564861447
LTB	MSTRG.16578	-0.9856107606091623	3.090856678498177e-4
TNFRSF1B	MSTRG.46848	0.9411239481143202	0.005097540564861447
TNFRSF1B	MSTRG.8977	-0.9428571428571428	0.004804664723032204
CADPS	MSTRG.46848	-0.9411239481143202	0.005097540564861447
CXCL11	MSTRG.27935	0.9411239481143202	0.005097540564861447
CXCL11	MSTRG.44577	-0.9411239481143202	0.005097540564861447
CXCL11	MSTRG.42818	0.9411239481143202	0.005097540564861447
CXCL11	MSTRG.47508	-0.9411239481143202	0.005097540564861447
CXCL11	MSTRG.23669	0.9411239481143202	0.005097540564861447
CRP	MSTRG.4056	1	0
CRP	MSTRG.46848	0.9411239481143202	0.005097540564861447
CRP	MSTRG.48838	0.9428571428571428	0.004804664723032204
CRP	MSTRG.36288	-0.9411239481143202	0.005097540564861447
CRP	MSTRG.16578	-0.9856107606091623	3.090856678498177e-4
CORO1C	MSTRG.45169	0.9276336570439175	0.00766584418747307
FUNDC2	MSTRG.31489	0.9411239481143202	0.005097540564861447
FUNDC2	MSTRG.40892	0.9411239481143202	0.005097540564861447
FUNDC2	MSTRG.36288	-0.9411239481143202	0.005097540564861447
FUNDC2	MSTRG.3544	-1	0
SERPINB7	MSTRG.31489	0.9411239481143202	0.005097540564861447
SERPINB7	MSTRG.40892	0.9411239481143202	0.005097540564861447
SERPINB7	MSTRG.49504	-0.9411239481143202	0.005097540564861447
SERPINB7	MSTRG.9713	-0.9411239481143202	0.005097540564861447
SERPINB7	MSTRG.31050	0.9276336570439175	0.00766584418747307
IKBKE	MSTRG.6881	-0.9411239481143202	0.005097540564861447
IKBKE	MSTRG.24943	-0.9411239481143202	0.005097540564861447
IKBKE	MSTRG.13162	0.9411239481143202	0.005097540564861447
IKBKE	MSTRG.39844	-0.9276336570439175	0.00766584418747307
PRRG4	MSTRG.39844	-0.9276336570439175	0.00766584418747307
IL18BP	MSTRG.27935	-0.9411239481143202	0.005097540564861447
IL18BP	MSTRG.42818	-0.9411239481143202	0.005097540564861447
IL18BP	MSTRG.23669	-0.9411239481143202	0.005097540564861447
IL18BP	MSTRG.36288	0.9411239481143202	0.005097540564861447
IL18BP	MSTRG.3544	0.9428571428571428	0.004804664723032204
PRXL2C	MSTRG.49504	-0.9411239481143202	0.005097540564861447
PRXL2C	MSTRG.9713	-0.9411239481143202	0.005097540564861447
MAP9	MSTRG.4056	0.9428571428571428	0.004804664723032204
MAP9	MSTRG.6881	-0.9411239481143202	0.005097540564861447
MAP9	MSTRG.46848	0.9411239481143202	0.005097540564861447
MAP9	MSTRG.24943	-0.9411239481143202	0.005097540564861447
MAP9	MSTRG.16578	-0.9276336570439175	0.00766584418747307
